# Supplementary material for: Cross Species Analysis and Comparison of Tumors in Dogs and Cats, by Age, Sex, Topography and Main Morphologies. Data from Vet-OncoNet
Source: Vet Sci. 2022 Mar 31;9(4):167. doi: 10.3390/vetsci9040167 (PMC9025902; doi:10.3390/vetsci9040167)
Supplement: Supplementary file 1 [file vetsci-09-00167-s001.zip]

Archive with 1 entries (1 files):
- vetsci-1613324-supplementary.pdf
